# Supplementary material for: Microplastic-Enhanced Cadmium Toxicity: A Growing Threat to the Sea Grape, Caulerpa lentillifera
Source: Antioxidants (Basel). 2024 Oct 18;13(10):1268. doi: 10.3390/antiox13101268 (PMC11505291; doi:10.3390/antiox13101268)
Supplement: Supplementary file 1 [file antioxidants-13-01268-s001.zip]

Archive with 1 entries (1 files):
- antioxidants-3249139-supplementary.pdf
